# Supplementary material for: Discovery of cryptic plant diversity on the rooftops of the Alps
Source: Sci Rep. 2021 May 27;11:11128. doi: 10.1038/s41598-021-90612-w (PMC8159976; doi:10.1038/s41598-021-90612-w)
Supplement: Supplementary file 2 — Supplementary Information 2. [file 41598_2021_90612_MOESM2_ESM.xls]

## Sheet: Table S1
Sample_code	Species name	Clade	Country	Mountain range / Region	Locality description	Date (d/m/y)	Elevation	Substrate	Lat	Long	Collectors / Providers	Voucher	Raw number of reads	Number of reads after quality filtering
D_ARC	A. americana Wendelbo	/Douglasia	USA	Alaska	Ridge dividing Essie Cr. From Senventymile drainage, SW of Mt Sorensen	08/01/2001	na	na	62,53283333	-152,571	University of Alaska Herbarium	ALA[H1098072]	622839	622766
D_GOR	A. constancei Wendelbo	/Douglasia	USA	Alaska	Little Black River headwaters, W of Snowy Peak	21/06/2001	na	na	64,96646667	-143,08573333	University of Alaska Herbarium	ALA[H1216428]	597998	597915
D_BER	A. beringensis (S.Kelso, Jurtzev & D.F.Murray) Cubey	/Douglasia	USA	Alaska	Nulato Hills, Debauch mountain	29/06/1998	na	na	64,51666667	-159,88333333	University of Alaska Herbarium	ALA[H1223972]	766922	766819
A_VIT_CIN	A. vitaliana (L.) Lapeyr.	/Vitaliana	France	Ecrins	Galibier	03/07/2009	na	Limestone	45,0640078097227	6,40852715398399	R. Douzet, C. Roquet, M. Boleda	GR[GR000279]	3574580	3574107
A_ADF_BRI	A. adfinis Biroli	undetermined	France	Queyras	Col de l'Izoard	na	na	Dolomite	44,819775394136	6,73513320166106	R. Douzet	GR[GR000369]	2781539	2781130
A_ADF_ADF	A. adfinis Biroli	undetermined	France	Ecrins	Serre Eyraud	na	na	Schist	44,653165	6,311374	C. Dentant	GR[GR000473]	2837087	2836687
A_CHA	A. chaixii Gren. & Godr.	undetermined	France	Baronnies	Combe Marsenne	05/05/2009	na	Limestone	44,2325939949821	5,70907000510294	PhyloAlps project	GR[GR000976]	2689684	2689375
A_BRE_1	A. brevis (Hegetschw.) Ces.	/Vitaliana	Switzerland	Ticino	Piano Cuescio	07/07/2010	na	na	46,1179665113497	9,07250666500613	PhyloAlps project	GR[GR002017]	2159337	2159045
A_WUL	A. wulfeniana Hand.-Mazz.	/Vitaliana	Austria	Eastern Alps	Triebental	15/07/2019	na	na	47,3648	14,54401	PhyloAlps project	GR[GR002221]	2172248	2171963
LYS_NUM	Lysimachia nummularia L.	outroup	Switzerland	Berne canton	Suberg	25/05/2009	na	na	47,0637413	7,33318933	PhyloAlps project	GR[GR003599]	720764	720661
A_HED	A. hedraeantha Griseb.	undetermined	Serbia	Balkans	Mount Midjor, 200m SE from summit	09/07/2016	2150	na	43,3944567	22,6805483	J. Smyčka, M. Smyčková, D. Požárová	GR[GR003924]	2118407	2118138
A_MAT	A. mathildae Levier	/Argentea	Italy	Appenins	Gran Sasso, 200m below summit	15/08/2016	2700	Dolomite	42,4717931	13,5621067	J. Smyčka, J.Pilátová, M. Kolářová	GR[GR003936]	696691	696593
A_HAU	A. hausmannii Leyb.	/Vitaliana	Italy	Dolomites	Lago Zuoi, Col dei Bos	04/08/2010	na	Dolomite	46,545698	12,064176	PhyloAlps project	GR[GR004100]	5486387	5485627
A_VIT_SES	A. vitaliana (L.) Lapeyr.	/Vitaliana	Italy	Dolomites	Above Rifugio Bindel	21/06/2012	na	Dolomite	46,47697	11,841838	PhyloAlps project	GR[GR004367]	5421908	5421150
A_ADF_PUB	A. adfinis Biroli	undetermined	Italy	Valais	Col du Grand Saint Bernard	11/06/2010	na	Limestone	45,8708953677333	7,27344809694678	PhyloAlps project	GR[GR004537]	3380353	3379900
A_LAG	A. laggeri A.Huet.	/Halleri	Spain	Pyrenees	Portarro d'Espot, Encantats	26/07/2016	na	na	42,57908333	0,97433333	S. Lavergne, C. Roquet, J. Smycka	GR[GR004627]	2043282	2043047
A_CAN	A. cantabrica (Losa & P.Monts.) Kress	undetermined	Spain	Cordillera Cantabrica	Sestil Alto	23/07/2016	2075	na	42,967	-4,3542222	S. Lavergne, C. Roquet, J. Smycka	GR[GR004631]	1652891	1652696
A_LAC	A. lactea L.	/Argentea	Switzerland	Bernese Alps	Gantrisch	08/08/2009	na	Limestone	46,7119585154824	7,4403288683004	PhyloAlps project	GR[GR004689]	1603477	1603282
AA11	A. alpina (L.) Lam	/Helvetica	France	Vanoise	Plan Richard	14/08/2016	2605	na	45,4876516	6,8163767	S. Lavergne	GR[GR005026]	2561222	2560802
AA28	A. alpina (L.) Lam	/Helvetica	Italy	Lagorai	Colbricon	09/07/2017	2516	na	46,27461	11,75194	S. Lavergne, J. Smycka	GR[GR005027]	4142591	4141986
AA30	A. alpina (L.) Lam	/Helvetica	Italy	Bergamo Alps	Cima del Desenigo, 100m of S summit	11/07/2017	2760	na	46,20019	9,56335	S. Lavergne, J. Smycka	GR[GR005028]	3587079	3586499
AL1	A. alpina (L.) Lam	/Helvetica	Italy	Valais	Fenetre de Ferret	02/08/2018	2688	Schist	45,87556667	7,14555	S. Lavergne, F. Boucher, L. Boulangeat	GR[GR005029]	1006979	1006840
PU3	A. delphinensis Dentant, Lavergne, F.C. Boucher & S. Ibanez	/Helvetica	France	Grandes Rousses	Pic Blanc du Galibier, SE ridge	07/08/2018	2821	Sandstone	45,060945	6,396312	S. Lavergne	GR[GR005030]	2389383	2389062
HE7	A. helvetica (L.) All.	/Helvetica	France	Devoluy	Cabanons de Montmaur	14/06/2018	2450	Limestone	44,6273014	5,9167259	L. Boulangeat, N. Bartalucci	GR[GR005031]	1149672	1149527
OBT	A. obtusifolia All.	/Argentea	Switzerland	Valais	Schwarsee, along the trail to the Matterhorn	01/08/2018	2638	Granite	45,9893	7,70455	S. Lavergne, F. Boucher, L. Boulangeat	GR[GR005032]	1131611	1131449
PU1	A. pubescens DC.	/Helvetica	France	Devoluy	Cabanons de Montmaur	14/06/2018	2450	Limestone	44,6273014	5,9167259	L. Boulangeat, N. Bartalucci	GR[GR005033]	524900	524833
IN1	A. saussurei x pubescens	/Helvetica	Switzerland	Valais	Grand Combin, Combin de Grafeneire, arète (W) du Meitin	23/09/2018	3950	na	45,937593	7,299102	S. Lavergne	GR[GR005034]	3805753	3805297
AP_238	A. pubescens DC.	/Helvetica	France	Chablais	Dent d'Oche, Plan Champ	08/06/2018	1960	Limestone	46,3498333	6,7386783	S. Lavergne, N. Bartalucci	GR[GR005035]	2779144	2778777
D_IDA	A. idahoensis (Douglass M.Hend.) Cubey	/Douglasia	USA	Idaho	Boise National Forest (herbarium specimen ID)	07/07/2006	na	na	44,305361	-115,741806	M. Mancuso	ID[101353]	767656	767546
PY2	A. pyrenaica Lam.	/Halleri	Spain	Pyrenees	Puertolas	06/09/2010	na	Limestone	42,58513	0,07205	S. Lavergne	JACA[282990]	582387	582313
AP_226	A. vesulensis Dentant, Lavergne, F.C. Boucher & S. Ibanez	/Helvetica	Italy	Cottian Alps	Monte Viso	18/07/2017	3750	Ophiolite	44,66756	7,08978	S. Lavergne, J. Smycka	GRM[MHNGr.2020.46704]	2512943	2512636
AA26	A. alpina (L.) Lam	/Helvetica	France	Beaufortain	Col de la Nova	30/06/2017	2770	Flysch	45,653549	6,683854	S. Lavergne, P. Dufour	GRM[MHNGr.2021.49249]	7097905	7096889
HE2	A. helvetica (L.) All.	/Helvetica	France	Beaufortain	Col de la Nova	30/06/2017	2770	Flysch	45,653549	6,683854	S. Lavergne, P. Dufour	GRM[MHNGr.2021.49250]	947493	947361
AP_231	A. pubescens DC.	/Helvetica	France	Chablais	La Pointe, col de Ratti	08/06/2018	1890	Limestone	46,1873773	6,6212335	S. Lavergne, N. Bartalucci	GRM[MHNGr.2021.49251]	1429891	1429711
AL2	A. alpina (L.) Lam	/Helvetica	France	Belledonne	Col de Villonet	14/07/2018	2460	Gneiss	45,3179	6,1946	F. Boucher	na	1524197	1524032
AL3	A. alpina (L.) Lam	/Helvetica	France	Vanoise	Col de l'Iseran	11/07/2018	2790	Schist	45,4158	7,0282	F. Boucher	na	2175159	2174881
AA4	A. alpina (L.) Lam	/Helvetica	France	Vanoise	Col de Chavière	24/07/2016	2796	Schist	45,270685	6,657427	L. Barrabé	na	3834089	3833514
AA22	A. alpina (L.) Lam	/Helvetica	France	Thabor	Tour du Cheval Blanc, scree slopes below the S face	27/06/2017	2686	Quartzite	45,124838	6,581129	S. Lavergne, M. Boleda	na	3370379	3369890
AV_217	A. argentea (C.F.Gaertn.) Lapeyr.	/Argentea	France	Mont Blanc	Minaret	09/2017	3200	Granite	45,9532417	7,014275	S. Ibanez	na	4829781	4829182
AV_226	A. argentea (C.F.Gaertn.) Lapeyr.	/Argentea	Switzerland	Valais	Dent Blanche	07/2017	3469	Granite	46,033	7,6	S. Ibanez	na	4213054	4212504
A_BRE_2	A. brevis (Hegetschw.) Ces.	/Vitaliana	Switzerland	Ticino	Piano Cuescio	07/07/2010	na	na	46,1347355277287	9,06394959163893	PhyloAlps project	na	3095856	3095451
A_CIL	A. ciliata DC.	undetermined	Spain	Pyrenees	Bisaurin	08/07/1905	2580	na	42,7877025	-0,6431169	C. Roquet	na	3218241	3217847
CYH	A. cylindrica DC.	/Argentea	Spain	Pyrenees	Living plant collection of the Lautaret Alpine Garden (origin : Acherito)	29/07/2015	na	Limestone	42,8797458	-0,7009331	S. Lavergne, M. Boleda	na	3473887	3473452
PU7	A. delphinensis Dentant, Lavergne, F.C. Boucher & S. Ibanez	/Helvetica	France	Ecrins	Sirac, E summit	26/06/2018	3190	Migmatite	44,79008	6,31754	C. Dentant	na	1971060	1970793
PU8	A. delphinensis Dentant, Lavergne, F.C. Boucher & S. Ibanez	/Helvetica	France	Ecrins	Flambeau, summit	26/07/2018	3550	Migmatite	44,92213	6,33978	C. Dentant	na	1059968	1059824
PU9	A. delphinensis Dentant, Lavergne, F.C. Boucher & S. Ibanez	/Helvetica	France	Ecrins	Glacier Noir	26/10/2017	2460	Granite & gneiss	44,916365	6,379336	C. Dentant	na	839898	839793
AP25	A. delphinensis Dentant, Lavergne, F.C. Boucher & S. Ibanez	/Helvetica	France	Ecrins	Rateau, S face	16/07/2009	3500	Granite	44,9982653	6,2698452	S. Ibanez, P. Saccone	na	4210072	4209441
PU13	A. delphinensis Dentant, Lavergne, F.C. Boucher & S. Ibanez	/Helvetica	France	Ecrins	Pointe Brevoort, S ridge	20/08/2014	3620	Granite	44,9669598	6,3307025	S. Lavergne, C. Dentant	na	854826	854720
AP179	A. delphinensis Dentant, Lavergne, F.C. Boucher & S. Ibanez	/Helvetica	France	Ecrins	Pic du Clapier de Peyron	07/08/2015	2995	Migmatite	44,9359063	6,0796811	S. Lavergne, J. Charron	na	3583357	3582818
AP189	A. delphinensis Dentant, Lavergne, F.C. Boucher & S. Ibanez	/Helvetica	France	Belledonne	Aiguilles Occidentales de l'Argentière	06/07/2016	2900	Granite	45,2447219	6,1316976	S. Lavergne, M. Boleda	na	5647188	5646362
AP103	A. delphinensis Dentant, Lavergne, F.C. Boucher & S. Ibanez	/Helvetica	France	Ecrins	Les Rouies, Rébuffat spur	24/07/2013	3330	Gneiss & amphibolite	44,862931	6,261304	S. Lavergne, T. Bulle	na	5383265	5382513
A_HAL	A. halleri L.	/Halleri	France	Massif Central	Puy Ferrand	10/06/2016	na	na	45,52394444	2,82583333	J. Smycka	na	1208593	1208454
AH_38	A. helvetica (L.) All.	/Helvetica	France	Devoluy	Plateau de Bure	03/2016	2570	Limestone	44,634578	5,908646	E. Hustache, L. Garraud	na	1545428	1545211
HE8	A. helvetica (L.) All.	/Helvetica	France	Devoluy	Col de Salenton	07/2018	2526	Limestone	46,007879	6,854527	L. Boulangeat	na	524902	524835
HP2	A. helvetica (L.) All.	/Helvetica	Spain	Pyrenees	Collado de Basibe	14/07/2014	2730	Limestone	42,5409708	0,598154	S. Lavergne	na	2188943	2188665
HE4	A. helvetica (L.) All.	/Helvetica	France	Cerces	Aretes de la Bruyere	20/06/2014	2450	Limestone	45,0384607	6,4765007	S. Lavergne, C. Dentant	na	1006846	1006724
HE1	A. helvetica (L.) All.	/Helvetica	France	Cerces	Grand Galibier, W ridge	01/07/2013	2690	Limestone	45,0636671	6,4124874	S. Lavergne, F. Boucher	na	2182158	2181913
HE9	A. helvetica (L.) All.	/Helvetica	Switzerland	Bernese Alps	Bella Lui	31/07/2018	2478	Limestone	46,35118333	7,49096667	S. Lavergne, F. Boucher, L. Boulangeat	na	1354861	1354641
HE5	A. helvetica (L.) All.	/Helvetica	France	Vanoise	La Sechette, limestone bank below the Col des Schistes	03/08/2016	2540	Limestone	45,403219	6,7860415	S. Lavergne, L. Barrabé	na	1725923	1725684
HE6	A. helvetica (L.) All.	/Helvetica	France	Chablais	Dent d'Oche, Plan Champ	08/06/2018	1960	Limestone	46,3498333	6,7386783	S. Lavergne, N. Bartalucci	na	2260184	2259900
HE3	A. helvetica (L.) All.	/Helvetica	France	Aiguilles Rouges	Crochues, bottom of the S ridge	20/06/2016	2770	Granite	45,9803491	6,8729869	S. Lavergne,S. Ibanez	na	945015	944878
A_CAR	A. laggeri A.Huet.	/Halleri	Spain	Pyrenees	Living plant collection of the Lautaret Alpine Garden	29/07/2015	na	na	na	na	S. Lavergne, M. Boleda	na	1299514	1299350
A_OBT	A. obtusifolia All.	/Argentea	France	Grandes Rousses	Château-Noir, Clavans-en-Haut-Oisans	14/07/2009	na	Schist	45,103806	6,133339	PhyloAlps project	na	1811959	1811724
PU5	A. pubescens DC.	/Helvetica	Switzerland	BerneseAlps	Bella Lui	31/07/2018	2486	Limestone	46,35203333	7,49098333	S. Lavergne, F. Boucher, L. Boulangeat	na	3031633	3031251
IN2	A. saussurei Dentant, Lavergne, F.C. Boucher & S. Ibanez	/Helvetica	Italy	Gran Paradiso	Herbetet	20/08/2018	3600	Gneiss	45,54343	7,26932	N. Bartalucci	na	2197512	2197210
AA32	A. saussurei Dentant, Lavergne, F.C. Boucher & S. Ibanez	/Helvetica	France	Mont Blanc	Tour Ronde	06/2017	3609	Granite	45,842	6,91	S. Ibanez	na	3346547	3346072
AX_84	A. saussurei Dentant, Lavergne, F.C. Boucher & S. Ibanez	/Helvetica	France	Thabor	Pic du Thabor	09/2017	3100	Quartzite	45,1194361	6,5618778	S. Ibanez	na	3003280	3002896
IN5	A. saussurei Dentant, Lavergne, F.C. Boucher & S. Ibanez	/Helvetica	France	Mont Blanc	Aiguille du Tour	06/2013	3400	Granite	45,994286615	7,010692958	S. Ibanez	na	2321962	2321667
IN6	A. saussurei Dentant, Lavergne, F.C. Boucher & S. Ibanez	/Helvetica	France	Mont Blanc	Grands Mulets	04/2017	2997	Gneiss	45,866	6,861	S. Ibanez	na	617611	617523
AX_19	A. saussurei Dentant, Lavergne, F.C. Boucher & S. Ibanez	/Helvetica	France	Mont Blanc	Ridge of the Grandes Autannes	21/06/2016	2520	Gneiss	46,020779	6,9787327	S. Lavergne, C. Dentant, S. Ibanez	na	3054398	3053975
AX_47	A. saussurei Dentant, Lavergne, F.C. Boucher & S. Ibanez	/Helvetica	France	Mont Blanc	Dent du Géant	24/06/2016	3605	Granite	45,8605028	6,9486459	S. Lavergne, C. Dentant, S. Ibanez	na	2488564	2488236
AX17	A. saussurei Dentant, Lavergne, F.C. Boucher & S. Ibanez	/Helvetica	France	Mont Blanc	Ridge of the Grandes Autannes	21/06/2016	2520	Gneiss	46,020779	6,9787327	S. Lavergne, C. Dentant, S. Ibanez	na	4991080	4990335
AP217	A. saussurei Dentant, Lavergne, F.C. Boucher & S. Ibanez	/Helvetica	France	Vanoise	Grande Gliere, bottom of SE ridge	04/07/2017	3150	Quartzite	45,41113	6,793562	S. Lavergne, M. Boleda	na	2128887	2128552
IN3	A. saussurei x pubescens	/Helvetica	Italy	Mont Blanc	Freney Pilar	09/2014	4050	Granite	45,825249085	6,874417227	S. Ibanez	na	511122	511067
IN4	A. saussurei x pubescens	/Helvetica	France	Mont Blanc	Goûter	06/2013	3400	Granite	45,853713511	6,826310074	S. Ibanez	na	1165710	1165565
AP181	A. saussurei x pubescens	/Helvetica	France	Aiguilles Rouges	Crochues, bottom of the S ridge	20/06/2016	2770	Granite	45,9803491	6,8729869	S. Lavergne,S. Ibanez	na	3164519	3164043
A_SEP	A. septentrionalis L.	outroup	Switzerland	Grison Alps	Zernez	17/06/2009	na	na	46,6987914250095	10,0912459230913	PhyloAlps project	na	3238709	3238303
PU10	A. vesulensis Dentant, Lavergne, F.C. Boucher & S. Ibanez	/Helvetica	Italy	Cottian Alps	Monte Viso	07/2013	3450	Ophiolite	44,66364579	7,092131193	S. Ibanez	na	1433757	1433571
AP223	A. vesulensis Dentant, Lavergne, F.C. Boucher & S. Ibanez	/Helvetica	Italy	Cottian Alps	Monte Viso	18/07/2017	3750	Ophiolite	44,66756	7,08978	S. Lavergne, J. Smycka	na	2418794	2418420
PU11	A. vesulensis Dentant, Lavergne, F.C. Boucher & S. Ibanez	/Helvetica	Italy	Cottian Alps	Monte Viso	18/07/2017	3750	Ophiolite	44,66756	7,08978	S. Lavergne, J. Smycka	na	2098451	2098181
PU12	A. vesulensis Dentant, Lavergne, F.C. Boucher & S. Ibanez	/Helvetica	Italy	Cottian Alps	Monte Viso	18/07/2017	3750	Ophiolite	44,66756	7,08978	S. Lavergne, J. Smycka	na	1410153	1409988
A_VIT_VIT	A. vitaliana (L.) Lapeyr.	/Vitaliana	France	Devoluy	Tréminis	16/07/2010	na	Limestone	44,7067	5,80042	PhyloAlps project	na	3309432	3308984
PHV	Primula hirsuta All.	outroup	France	Belledonne	Col de Villonet	14/07/2018	2460	Gneiss	45,3179	6,1946	F. Boucher	na	705426	705338
A_HAL_NUR	A. halleri L.	/Halleri	Spain	Pyrenees	Canigou, Plas de Cady	14/07/2015	2500	na	42,5083333	2,4333333	G. Schneeweiss, P. Schönswetter	M[0127564]	2143483	2143178
A_KOM	A. komovensis Schönsw. & Schneew.	/Vitaliana	Kosovo	Balkans	Mount Marjashi	15/08/2010	na	na	42,6538889	20,1116667	G. Schneeweiss (provider)	WU[11750]	2119153	2118878
PY3	A. pyrenaica Lam.	/Halleri	Spain	Pyrenees	Cabana del Foradet, Posets	23/07/2003	na	Limestone	42,589783	0,411455	G. Schneeweiss (provider)	na	4150413	4149876
A_RIO	A. rioxana A.Segura	/Halleri	Spain	Sierra Iberica	Pico San Lorenzo, La Rioja	na	2200	na	42,2333333	-2,95	G. Schneeweiss (provider)	A. Kress s.n. (Herb. A. Kress)	2994310	2993943
